# Supplementary material for: The Effect of TAVR on Left Ventricular and Left Atrial Mechanics in Patients with Aortic Stenosis
Source: J Cardiovasc Dev Dis. 2022 Jan 21;9(2):35. doi: 10.3390/jcdd9020035 (PMC8877352; doi:10.3390/jcdd9020035)
Supplement: Supplementary file 1 [file jcdd-09-00035-s001.zip]

Archive with 1 entries (1 files):
- jcdd-1550643-supplementary.pdf
